# Supplementary material for: Modeling invasion patterns in the glioblastoma battlefield
Source: PLoS Comput Biol. 2021 Jan 29;17(1):e1008632. doi: 10.1371/journal.pcbi.1008632 (PMC7875342; doi:10.1371/journal.pcbi.1008632)
Supplement: S1 Data — (XLSX) [file pcbi.1008632.s009.xlsx]

## Sheet: Figure 3
	Case A						Case B
	Position	RFP	MMP1				Position	RFP	MMP1
	0	166000	51000				0	83594	38142.3
	0.1379	204666	132783				0.13792	101518	77101.2
	0.2758	194859	46890				0.27584	126339	69685.9
	0.4138	206067	87329				0.41376	102957	91597.6
	0.5517	190725	114123				0.55167	118047	29052.3
	0.6896	229304	123044				0.68959	102673	44711.7
	0.8275	214624	173763				0.82751	74074	42259.3
	0.9654	248373	83855				0.96543	72725	45059.4
	1.1033	252610	92456				1.10335	83803	56746.5
	1.2413	253585	149000				1.24127	100284	52476.9
	1.3792	231688	124396				1.37919	108555	49206.9
	1.5171	234237	80816				1.51711	92943	59752.4
	1.655	241740	144870				1.65502	93911	21653.2
	1.7929	213909	125034				1.79294	109168	42039.1
	1.9309	181454	104459				1.93086	112508	57887.3
	2.0688	178557	95448				2.06878	128752	51026.7
	2.2067	145222	125056				2.2067	153562	70485.2
	2.3446	139132	119936				2.34462	151800	53384.6
	2.4825	173815	88264				2.48254	143986	56529.6
	2.6205	187684	58412				2.62045	124375	31645.5
	2.7584	231268	101710				2.75837	91488	41581.4
	2.8963	236843	104218				2.89629	102094	67160.5
	3.0342	242582	120721				3.03421	88355	58473.9
	3.1721	238363	135473				3.17213	69394	49647.3
	3.31	222649	163550				3.31005	76583	41534.6
	3.448	225885	156619				3.44797	92913	62165.1
	3.5859	185389	173853				3.58589	94216	46563.3
	3.7238	153808	126512				3.7238	121396	58298.7
	3.8617	181214	116135				3.86172	106891	35566.1
	3.9996	187527	83411				3.99964	104556	63037
	4.1376	190503	97904				4.13756	84862	60591.5
	4.2755	214798	89975				4.27548	67401	31987.4
	4.4134	232017	98472				4.4134	67869	53504.2
	4.5513	204587	138205				4.55132	49832	61526.9
	4.6892	192852	118098				4.68923	46979	42278.7
	4.8272	209201	80754				4.82715	67498	27005.7
	4.9651	210763	124407				4.96507	77934	44956.6
	5.103	230038	137497				5.10299	90087	48497.2
	5.2409	248656	128717				5.24091	108322	46631.2
	5.3788	173312	111090				5.37883	110280	62029.4
	5.5167	117443	85450				5.51675	105329	79892.9
	5.6547	106723	76797				5.65467	117579	50939
	5.7926	106297	74462				5.79258	106317	47417.4
	5.9305	119912	57737
	6.0684	131205	70518
	6.2063	91878	99045
	6.3443	76921	113003
	6.4822	76812	103729
	6.6201	60507	105470
	6.758	54541	120743
	6.8959	52998	117130
	7.0339	34142	116130
	7.1718	24844	94396
	7.3097	34227	70515
	7.4476	29129	71584
	7.5855	24395	71489
	7.7234	38781	63230
	7.8614	31813	91523
	7.9993	24984	82639
	8.1372	23123	56322
	8.2751	22652	55614
	8.413	17079	69072
	8.551	26621	88827
	8.6889	19548	81729
	8.8268	13710	19641
	8.9647	12436	18884
	9.1026	14411	16894
	9.2406	16346	29454
	9.3785	14186	44629
	9.5164	14680	49655
	9.6543	12121	26540
	9.7922	20610	43014
	9.9301	15410	43195
	10.0681	18276	70292

## Sheet: Figure 4
	Case A							Case B
	Position	RFP	FAK	Talin				Position	RFP	FAK	Talin
	0	48000	24000	67000				0	141750	50250	50250
	0.1379	40678	21412	70308				0.1379	147679	72579	57947.6
	0.2758	30556	14938	67993				0.2758	145912	56847	50261.4
	0.4137	25461	39986	88843				0.4138	164793	46501	41042.9
	0.5517	32697	18015	91546				0.5517	185426	40437	36840.3
	0.6896	24920	9650	83442				0.6896	207010	54843	37271.3
	0.8275	50537	30180	82267				0.8275	245086	71046	39802.9
	0.9654	51849	48906	86154				0.9654	255000	58699	42014
	1.1033	61355	33899	88337				1.1033	255000	53573	34625.6
	1.2412	57119	47123	94110				1.2413	255000	81280	29071.8
	1.3792	46817	16799	87820				1.3792	255000	81612	22807.5
	1.5171	52361	30277	103646				1.5171	255000	40415	19565.9
	1.655	41045	14270	114514				1.655	255000	56468	16639.2
	1.7929	39193	14662	115080				1.7929	255000	51143	18563
	1.9308	30688	37571	97346				1.9309	255000	65722	19965.1
	2.0687	27290	40729	83432				2.0688	242269	61294	16371.9
	2.2066	20268	34615	85323				2.2067	229941	32481	13575.6
	2.3446	22828	39872	58370				2.3446	254938	52764	23300.2
	2.4825	16989	30820	60156				2.4825	252821	18014	24870.2
	2.6204	23001	8637	41518				2.6205	255000	21304	27669.3
	2.7583	26171	41783	39526				2.7584	255000	37887	21391.8
	2.8962	23130	34723	51480				2.8963	255000	39080	15939.2
	3.0341	21769	14394	55375				3.0342	255000	41496	10106.7
	3.1721	25865	14474	70191				3.1721	255000	54920	8075.4
	3.31	19063	33998	86502				3.31	255000	71272	9205
	3.4479	17701	21246	77942				3.448	255000	65691	14261.1
	3.5858	20790	14818	67184				3.5859	252696	123719	14811.5
	3.7237	20812	48679	80460				3.7238	249821	105837	11867.9
	3.8616	28803	30451	72181				3.8617	253498	69620	10731.6
	3.9995	22058	28843	61056				3.9996	251910	83251	13127.5
	4.1375	23897	18920	63842				4.1376	254109	101499	15651.3
	4.2754	25438	4586	62972				4.2755	255000	85462	10885.7
	4.4133	30980	12565	81719				4.4134	253382	89564	14774.6
	4.5512	25511	10426	87787				4.5513	241622	114924	15570.5
	4.6891	18665	28624	72001				4.6892	208936	92642	17882.8
	4.827	17490	30306	64020				4.8272	151197	67599	11073.3
	4.965	21926	33120	61175				4.9651	108819	93091	7045.3
	5.1029	19576	51975	57870				5.103	90693	116482	7350.8
	5.2408	19027	58408	62866				5.2409	80927	42618	12738.3
	5.3787	18811	26455	53313				5.3788	53693	45440	9753.8
	5.5166	25068	30343	38653				5.5167	46453	97459	3774.6
	5.6545	36769	68415	44536				5.6547	33485	101597	4620.2
	5.7924	40453	49825	42793				5.7926	41068	103279	8309.1
	5.9304	37738	41713	47033				5.9305	45907	62498	3228.4
	6.0683	32165	36856	58415				6.0684	31990	86270	3181.2
	6.2062	31283	5148	50922				6.2063	27652	69163	4634.4
	6.3441	39114	22459	44553				6.3443	47638	60813	1656.9
	6.482	44889	47042	49201				6.4822	34743	93030	3852.5
	6.6199	45149	34983	52247				6.6201	28974	62929	1849.3
	6.7579	52400	18600	46280				6.758	25933	57061	5775.8
	6.8958	61099	36247	54636				6.8959	31182	91050	0.07824
	7.0337	75038	43607	61485				7.0339	20082	38949	1056.7
	7.1716	62034	43864	46312				7.1718	22720	18800	0.00029
	7.3095	50990	67245	50450				7.3097	25269	4652	0.04271
	7.4474	51886	63172	49988				7.4476	21554	40279	2363
	7.5853	61540	68112	42551				7.5855	31169	28246	4026.9
	7.7233	62158	36878	40587				7.7234	30710	49877	2745.5
	7.8612	46611	23223	42288				7.8614	34953	72200	1243.4
	7.9991	50280	20665	45716				7.9993	32106	6011	1310.6
	8.137	65028	16524	48674				8.1372	42671	32377	4546
	8.2749	59853	40137	50953				8.2751	32425	24322	0.03708
	8.4128	62680	29031	42408				8.413	28101	56910	1980.7
	8.5508	57132	39083	36163				8.551	23751	70695	2495.7
	8.6887	85688	52462	35636				8.6889	26475	44538	2059.5
	8.8266	78048	30616	35432				8.8268	21460	31305	3046.2
	8.9645	87443	79163	30060				8.9647	26414	23282	2096.5
	9.1024	101036	84920	36201				9.1026	18861	9910	1163.4
	9.2403	69755	58062	40020				9.2406	28085	9266	4476.7
	9.3782	82564	66395	38107				9.3785	23419	22906	2141.2
	9.5162	72804	21952	41523				9.5164	19650	38830	0.01795
	9.6541	67735	32327	35755				9.6543	21011	25448	1441.6
	9.792	63645	68790	39619				9.7922	28766	21201	0.09506
	9.9299	63482	18603	39678				9.9301	22622	27655	1032.4
	10.0678	69977	34245	33235				10.0681	13374	32948	0.09842
	10.2057	68454	44039	39178				10.206	27984	19511	0.05745
	10.3437	58964	34561	45022
	10.4816	59635	43249	36324
	10.6195	68097	18414	41910
	10.7574	77772	49473	37894
	10.8953	124264	35414	30543
	11.0332	85018	48317	46200
	11.1711	95059	30907	36711
	11.3091	69866	64191	38838
	11.447	77589	61044	32726
	11.5849	106600	27644	37993
	11.7228	128994	28764	37771
	11.8607	84957	42518	22227
	11.9986	85895	51117	33283
	12.1366	83016	40279	27512
	12.2745	70916	27375	29860
	12.4124	55863	42054	34919
	12.5503	64890	56588	38958
	12.6882	66540	25558	21886
	12.8261	63984	32267	27860
	12.964	56551	52745	19416
	13.102	63014	20293	19554
	13.2399	90252	24950	24954
	13.3778	132804	32536	24487
	13.5157	141840	39880	26400
	13.6536	121757	38889	27496
	13.7915	89167	44254	30288
	13.9295	123808	55076	34067
	14.0674	129549	64010	40185
	14.2053	177588	49647	32154
	14.3432	159477	49697	28277
	14.4811	157531	22633	33347
	14.619	139675	46341	35006
	14.7569	166188	57258	28981
	14.8949	183014	69415	33124
	15.0328	201079	96996	36899
	15.1707	208138	100154	33005
	15.3086	196112	60782	48807
	15.4465	160231	68670	52869
	15.5844	123248	62520	45616
	15.7223	96734	51846	46171
	15.8603	87953	73647	52002
	15.9982	78646	80543	48249
	16.1361	82780	68244	39825
	16.274	96068	71411	39765
	16.4119	106857	59837	29892
	16.5498	117942	62511	23378
	16.6878	132952	61979	30574
	16.8257	138814	41912	37845
	16.9636	117810	54534	38620
	17.1015	108979	50708	32519
	17.2394	120895	69589	25522
	17.3773	126153	87889	29835
	17.5152	130712	78981	29344
	17.6532	132846	53896	19845
	17.7911	138485	71977	22186
	17.929	145126	92867	27687
	18.0669	150535	72897	32184
	18.2048	131062	59583	34055
	18.3427	130632	61085	31807
	18.4807	138119	103093	25491
	18.6186	139878	136784	32519
	18.7565	131251	105396	34121
	18.8944	136931	106591	32498
	19.0323	152098	71750	29390
	19.1702	162202	58450	22787
	19.3081	149551	60918	29796
	19.4461	116872	34625	33811
	19.584	86801	40317	30027
	19.7219	99684	47084	36211
	19.8598	108471	58568	31941
	19.9977	98673	43845	23199
	20.1356	75007	83574	12543
	20.2736	76120	62760	14600
	20.4115	51388	24970	9726
	20.5494	47324	33532	16777
	20.6873	47349	41133	14819
	20.8252	60577	35007	26997
	20.9631	48971	44247	17427
	21.101	42306	10278	11886
	21.239	33118	48202	18333
	21.3769	64810	10602	17608
	21.5148	62504	13110	13411
	21.6527	48260	24383	13574
	21.7906	63054	72048	18271
	21.9285	49629	61727	14687
	22.0665	52763	17441	9546
	22.2044	33200	85327	13151
	22.3423	34498	70838	15734
	22.4802	47021	53846	20040
	22.6181	35652	40971	20437
	22.756	21324	33113	18502
	22.8939	26255	49510	7432
	23.0319	29322	18872	26890
	23.1698	21896	34121	17183
	23.3077	13941	56172	13893
	23.4456	28493	19140	14064
	23.5835	38282	37469	8576
	23.7214	31118	25997	5857
	23.8594	25221	29680	13852
	23.9973	13935	15330	9099
	24.1352	11163	45122	6694
	24.2731	11090	26780	9967
	24.411	16000	40572	11086
	24.5489	15523	35769	5152
	24.6868	10724	34298	2439
	24.8248	13143	25763	6175
	24.9627	4626	15197	3855
	25.1006	9056	41362	5923
	25.2385	13458	49736	3389
	25.3764	14749	40648	3155
	25.5143	11066	36616	5530
	25.6523	6194	41119	4136
	25.7902	3708	47732	4421
	25.9281	8171	20262	13835
	26.066	7018	25693	15114
	26.2039	6307	25283	12846
	26.3418	7359	26822	9891
	26.4797	4416	24334	8327
	26.6177	11008	20781	6620
	26.7556	8791	17565	8767
	26.8935	6964	15229	8910
	27.0314	7120	25080	7480
	27.1693	6131	25664	6257
	27.3072	5215	15510	6155
	27.4452	5134	10089	5219
	27.5831	4928	13554	3453
	27.721	3436	24147	4239
	27.8589	7643	27478	8151
	27.9968	5136	39878	11400
	28.1347	8548	31243	13853
	28.2726	15183	20833	12967
	28.4106	14583	23948	7137
	28.5485	10082	27385	12066
	28.6864	8380	36257	16808
	28.8243	6870	38842	12868
	28.9622	7816	35388	10755
	29.1001	8428	44450	10556
	29.2381	5500	42501	11958
	29.376	0.944	21368	12731
	29.5139	4018	25025	12050
	29.6518	4683	10727	7382
	29.7897	4978	19558	10031
	29.9276	5619	37719	6353
	30.0655	6224	30615	6722
	30.2035	2329	22607	9933
	30.3414	2854	15878	11395
	30.4793	2947	45299	17527
	30.6172	3315	39375	27401
	30.7551	2732	32654	16496
	30.893	1925	35329	16889
	31.031	7533	42746	20050
	31.1689	7918	30533	20894
	31.3068	1649	28666	13828
	31.4447	4632	39352	17226
	31.5826	6927	31439	16370
	31.7205	1240	19961	10264
	31.8584	1823	62507	10231
	31.9964	2494	43816	7862
	32.1343	1245	43037	8359
	32.2722	6976	25084	9026
	32.4101	7834	16118	9568
	32.548	3732	18708	7426
	32.6859	4783	26727	15088
	32.8239	5343	33401	12777
	32.9618	7982	12147	11541
	33.0997	2408	53670	14321
	33.2376	2113	12329	12060
	33.3755	9456	24708	13276
	33.5134	7594	56432	18375
	33.6513	5798	39265	11432
	33.7893	7000	48000	11000

## Sheet: Figure 5
	Case A							Case B
	Position	RFP	FAK	MMP1				Position	RFP	FAK	MMP1
	0	50986	128641	53499				0	30667	33051	47500
	0.1379	38678	122711	52991.7				0.13792	51385	15846	65231
	0.2758	51082	128971	39548.6				0.27584	61449	18064	46949
	0.4138	49136	124283	30929.8				0.41376	84333	21974	28641
	0.5517	38383	122154	11068.7				0.55167	66500	23000	49808
	0.6896	31190	124116	15024.8				0.68959	55026	19692	58410
	0.8275	58680	112812	10380.2				0.82751	68064	21179	35449
	0.9654	53750	93000	28000				0.96543	45308	31769	44308
	1.10335	42476	71709	49350.2				1.10335	41487	32628	39077
	1.24127	73471	75942	63388.4				1.24127	50821	53949	52795
	1.37919	118386	128063	73432.3				1.37919	41115	88923	89923
	1.51711	118035	173812	62330.6				1.51711	52000	156000	42000
	1.65502	143288	220680	38199.9				1.65502	75718	177282	63269
	1.79294	166331	249678	75074.4				1.79294	103692	136769	53846
	1.93086	134301	244441	42358.5				1.93086	99192	129692	33256
	2.06878	120829	234066	70016.5				2.06878	89026	154154	23359
	2.2067	139488	179430	77798				2.2067	111654	172615	68923
	2.34462	104678	141702	55454.5				2.34462	118436	116872	104846
	2.48254	104438	90812	36312.5				2.48254	130128	79782	34731
	2.62045	120514	96424	61847.1				2.62045	107538	82385	36538
	2.75837	144567	98923	75451.4				2.75837	148000	94192	72603
	2.89629	181331	98851	67008.3				2.89629	179718	104846	50667
	3.03421	198340	100855	77858.5				3.03421	187500	59692	88538
	3.17213	197812	121678	55727.3				3.17213	197333	56231	69385
	3.31005	172047	145809	61828.5				3.31005	193667	54167	53000
	3.44797	113620	112942	72512.4				3.44797	186231	55077	41692
	3.58589	89992	65382	63492.3				3.58589	171385	55000	170192
	3.7238	78913	43845	46799.6				3.7238	223641	88821	52077
	3.86172	74131	35916	60214.4				3.86172	209885	159846	50923
	3.99964	78000	35000	40000				3.99964	233615	236795	44641
	4.13756	63459	33429	103075				4.13756	255000	238654	76397
	4.27548	76494	32112	98221.1				4.27548	255000	254000	95846
	4.4134	93595	35480	88109.5				4.4134	255000	178346	109231
	4.55132	77198	27455	54686				4.55132	235513	136641	108077
	4.68923	62343	27391	42321.8				4.68923	226346	144231	34423
	4.82715	39992	24169	67898.8				4.82715	243308	201333	36282
	4.96507	25728	23231	49996.4				4.96507	255000	198872	59654
	5.10299	24231	24983	28388.4				5.10299	253000	164000	27000
	5.24091	19673	28841	56201.4
	5.37883	19924	27498	49427.7
	5.51675	24062	34562	44812.5
	5.65467	13091	50512	29702.5
	5.79258	6759	64783	39531.5
	5.9305	8942	84068	30989.7
	6.06842	9158	89185	25425.1
	6.20634	12388	78207	19785.1
	6.34426	10462	77706	18542.9
	6.48218	7688	81969	9033.1
	6.6201	5927	68044	21301.7
	6.75801	10190	84876	21099.2
	6.89593	9732	87692	9668.4
	7.03385	7250	68000	29250
	7.17177	6501	45865	40300.6
	7.3097	7777	37223	43371.9
	7.4476	4080	52410	16533.6
	7.5855	5376	53963	75843
	7.7234	10884	42414	41393.1
	7.8614	7405	34785	11983.5
	7.9993	6331	27879	30407.5

## Sheet: Figure S2
	Case A							Case B
	Position	RFP	FAK	Talin				Position	RFP	FAK	Talin
	0	25000	65000	56000				0	142899	61560	10586.8
	0.1379	26467	20001.3	79576				0.1379	158093	71144	7856.7
	0.2758	14916.5	54058.7	97896				0.2758	123823	30388	12800.6
	0.4138	28638.6	28947.7	80335.7				0.4138	117001	77936	13483.4
	0.5517	21888.6	17337.5	52046				0.5517	87026	98131	9563.4
	0.6896	25278.6	22158.1	56972.4				0.6896	61683	101604	19235
	0.8275	23276.3	29358.3	73486.6				0.8275	63565	46643	20840.8
	0.9654	25230.1	12961.9	61440.4				0.9654	77271	59498	17996.4
	1.1033	31548.7	5303.5	43019.7				1.1033	76380	53021	21051.8
	1.2413	28678	8734.1	52980.1				1.2413	65073	58905	11089.8
	1.3792	29395.2	40452.2	62814.1				1.3792	68092	78122	9282.9
	1.5171	30070.2	42549	65929.9				1.5171	75479	69470	6649.1
	1.655	23782.8	28834.2	47916.6				1.655	70090	78359	4806.2
	1.7929	25759.1	39442.3	59356.8				1.7929	74813	65341	4387.1
	1.9309	22179.3	27423.7	68343.6				1.9309	102692	39421	4874.3
	2.0688	42801.2	12211.1	63168.4				2.0688	95619	76208	8190.8
	2.2067	47841.3	48745.6	55683.2				2.2067	84767	60372	9130
	2.3446	32945.7	30515.8	63722.8				2.3446	76283	59092	13335.1
	2.4825	38443.3	29673.2	64013.5				2.4825	69753	96544	12129.8
	2.6205	33776.5	25604.8	55856.3				2.6205	62106	88345	9563.4
	2.7584	27592.6	20963.4	56428.8				2.7584	56648	92504	5218.2
	2.8963	26068.8	21315.5	61814.3				2.8963	73777	45788	11729.3
	3.0342	25257.7	8746.9	68767.7				3.0342	81475	47467	19316.4
	3.1721	27046.2	29827.2	91306.7				3.1721	102716	44128	18575.9
	3.31	26462.3	24435.5	106634				3.31	107244	67985	15165.7
	3.448	29712.2	32248.2	106204				3.448	110854	86532	20593.7
	3.5859	36798.4	13840.8	93879.6				3.5859	98042	79397	22118.7
	3.7238	33597.1	21161.5	80966.7				3.7238	87667	49040	19401.1
	3.8617	19781	55354.5	84442.5				3.8617	105953	65581	10598.3
	3.9996	17689.6	39725.7	87872.3				3.9996	100083	51091	16528.9
	4.1376	31108.8	20433.5	75856.4				4.1376	93024	42581	17174.2
	4.2755	15142.5	27009.4	68603.4				4.2755	110019	65212	19223.8
	4.4134	19217.1	41420.9	64275				4.4134	131439	100206	27955.2
	4.5513	36634.1	33302.6	59194.7				4.5513	150747	72481	43728.9
	4.6892	39804.1	24191.2	70407.3				4.6892	107505	75102	38841.6
	4.8272	40477.2	38482.5	88781.2				4.8272	129850	41620	21859.9
	4.9651	48326.3	37059	86381				4.9651	120321	55418	19552.3
	5.103	40779.6	17823.8	74765.1				5.103	132222	60985	18759.9
	5.2409	51630.7	73517.9	74357.2				5.2409	141074	70946	20030.3
	5.3788	40405.9	67853.9	57494.4				5.3788	129004	46021	16701.4
	5.5167	35579.4	53957	48471.8				5.5167	123765	53955	19254.8
	5.6547	34610.7	37444.4	59469.6				5.6547	82027	114120	13186.7
	5.7926	28512.2	17509.3	78539.2				5.7926	82104	105002	10750.8
	5.9305	30400.3	26271.9	83303.1				5.9305	108430	71244	11803.6
	6.0684	35194.4	24316.1	77189.8				6.0684	111270	58071	10400.8
	6.2063	47076.8	67989.7	70854.1				6.2063	105767	51899	10362
	6.3443	46485.9	58464.2	68302.8				6.3443	86591	46293	10017.2
	6.4822	47459.8	65325.8	65043.5				6.4822	85675	46471	9087.3
	6.6201	62316.5	54263.8	86996.2				6.6201	87143	98460	7798.2
	6.758	57815.6	67806.2	92866.2				6.758	92147	66046	7174.7
	6.8959	50493.7	89087.6	84472.8				6.8959	111283	70088	6417.3
	7.0339	50689.1	48530	78173.5				7.0339	121112	91051	12867.6
	7.1718	43791.2	34893.5	63794.6				7.1718	107428	107342	10248.2
	7.3097	41327.9	53764.8	68077.8				7.3097	97515	95052	5181.5
	7.4476	48830.4	23809	66066.2				7.4476	101988	83722	6741.9
	7.5855	45463.5	20112.3	68837.3				7.5855	103108	55062	13407.7
	7.7234	57587.5	8778.9	65170.6				7.7234	118779	79346	13023
	7.8614	86628.6	24253.6	63184.4				7.8614	125148	67485	13584.2
	7.9993	94206.1	32919.4	66567.9				7.9993	109226	46226	10681.8
	8.1372	91143	33490	74515.8				8.1372	102543	59948	10832.2
	8.2751	81715.8	29357.3	76291.5				8.2751	120450	42107	11126
	8.413	42277.2	43723.4	84737.9				8.413	122525	66021	10194.7
	8.551	36738	46122.3	82847.3				8.551	136488	86589	11671.2
	8.6889	28920.4	46572.3	81790.7				8.6889	135342	68857	10511.7
	8.8268	34362.9	35295.2	72280.7				8.8268	130130	43752	9107.3
	8.9647	34721.1	47713.5	62902.3				8.9647	117000	62187	8671.7
	9.1026	25913.9	39652.3	66252.9				9.1026	131252	57953	8165.5
	9.2406	22046.7	30456.9	68308.7				9.2406	129582	43809	10572.9
	9.3785	41567.1	56005.3	64794.7				9.3785	131550	45318	5870.7
	9.5164	32632.7	67342.8	64000.8				9.5164	146497	66088	5789.8
	9.6543	46223	50230.7	54428.7				9.6543	170064	51731	7265.2
	9.7922	48553.2	33423.1	56462.7				9.7922	187526	43566	6756
	9.9301	48072	20653.6	69433				9.9301	189415	26313	8352.7
	10.0681	52079.2	14260.3	79658.1				10.0681	194324	71970	5249.3
	10.206	43509.8	35125.1	79781.7				10.206	193225	49236	5787.7
	10.3439	28996.9	30841.1	77841.5				10.3439	190364	78033	5586.7
	10.4818	30023.2	22037	99755.3				10.4818	190140	86738	6756.2
	10.6197	31218.3	26617.1	110464				10.6197	198258	98738	12494.4
	10.7577	28091	31666.1	99897.8				10.7577	203917	72824	12224.6
	10.8956	29716.7	20170.3	88915.7				10.8956	222122	87019	15800.5
	11.0335	51812.1	29881.7	99970.4				11.0335	215117	49083	8186.5
	11.1714	53983.6	29418.7	105697				11.1714	238303	44529	7371.7
	11.3093	43584.4	9048.9	98368.2				11.3093	252373	30803	8225
	11.4472	39679.1	23976.1	73256.8				11.4472	241179	69946	9387.4
	11.5852	40005.3	38659.5	75454.1				11.5852	239286	67623	9276
	11.7231	27867.5	27988.9	74486.3				11.7231	254866	51964	6523.5
	11.861	32588.5	29556.6	71182.7				11.861	253726	64406	6080.6
	11.9989	33619.5	26105.6	63560.3				11.9989	254930	77753	7034
